# Supplementary material for: Retrospective evaluation of real-time estimates of global COVID-19 transmission trends and mortality forecasts
Source: PLoS One. 2023 Oct 18;18(10):e0286199. doi: 10.1371/journal.pone.0286199 (PMC10584190; doi:10.1371/journal.pone.0286199)
Supplement: S1 File — The supplementary file contains a description of the methods and details on data, epidemiological parameters, additional results on model performance. (ZIP) [file pone.0286199.s001.zip]

Archive with 2 entries (2 files):
- si.pdf
- si_R1.tex
