# Supplementary material for: Retrospective evaluation of real-time estimates of global COVID-19 transmission trends and mortality forecasts
Source: PLoS One. 2023 Oct 18;18(10):e0286199. doi: 10.1371/journal.pone.0286199 (PMC10584190; doi:10.1371/journal.pone.0286199)
Supplement: S1 File — The supplementary file contains a description of the methods and details on data, epidemiological parameters, additional results on model performance. (ZIP) [file pone.0286199.s001.zip › si_R1.tex]

\documentclass{article}
\usepackage{geometry}
 \geometry{
 a4paper,
 total={170mm,257mm},
 left=15mm,
 top=15mm,
 }
\newcommand{\notes}[1]{\textcolor{red}{#1}} 
\usepackage[utf8]{inputenc}
\usepackage{todonotes}
\usepackage[section]{placeins} %Float Barriers
\makeatletter
\AtBeginDocument{%
  \expandafter\renewcommand\expandafter\subsection\expandafter{%
    \expandafter\@fb@secFB\subsection
  }%
}
\makeatother
\usepackage[aboveskip=1pt,labelfont=bf,labelsep=period,,singlelinecheck=off]{caption}
\usepackage{subcaption}
\usepackage{hyperref}

\usepackage{amsmath,amssymb}
\usepackage{algpseudocode}
\usepackage{tabularx}
\usepackage{booktabs}
\usepackage{setspace} 
\doublespacing
\usepackage[right]{lineno}
\linenumbers
\usepackage{xr}
\makeatletter
\long\def\XR@test#1#2#3#4\XR@{%
  \let\XR@next\@gobbletwo
  \ifx#1\newlabel
    \let\XR@next\@firstoftwo%
  \else\ifx#1\@input
     \let\XR@next\@secondoftwo
  \fi\fi
   \XR@next{\newlabel{\XR@prefix#2}{#3}}{\edef\XR@list{\XR@list#2\relax}}%
  \ifeof\@inputcheck\expandafter\XR@aux
  \else\expandafter\XR@read\fi}
\makeatother
\externaldocument{main_R1}

\title{Supplementary Information for Retrospective evaluation of real-time estimates of global
  COVID-19 transmission trends and mortality forecasts}
\bibliographystyle{plos2015}
\usepackage{cleveref}
\crefname{sisec}{SI Sec.}{SI Sec.}
\crefname{sifig}{SI Fig.}{SI Figs.}
\crefname{sitab}{SI Table.}{SI Tables.}
\crefname{sieq}{SI Eq.}{SI Eq.}
\newcolumntype{b}{X}
\newcolumntype{Y}{>{\raggedright\arraybackslash}X}
\newcolumntype{s}{>{\hsize=.5\hsize}X}

\newcommand{\rtdeaths}[2]{\ensuremath{R_{#1}^{#2}}}
\newcommand{\rtcases}[1]{\ensuremath{R_{#1}^I}}
% covid cases. cases is already taken
\newcommand{\ccases}[1]{\ensuremath{C_{#1}}} 
\newcommand{\infections}[1]{\ensuremath{I_{#1}}}
\newcommand{\rtcurr}[1]{\ensuremath{R_{#1}^{curr}}}
\newcommand{\rteff}[1]{\ensuremath{R_{#1}^{eff}}}
\newcommand{\rtsat}[1]{\ensuremath{R_{#1}^{S}}}
\newcommand{\rtwtd}[1]{\ensuremath{R_{#1}^{w}}}
%\usepackage[top=0.85in,left=2.75in,footskip=0.75in]{geometry}
%https://tex.stackexchange.com/questions/114750/figure-caption-runs-off-page
\makeatletter
\setlength{\@fptop}{0pt}
\makeatother
\newcommand{\rv}[1]{\textcolor{red}{#1}} 
\date{}
\begin{document}

\maketitle
\tableofcontents
\section{Overview}
This supplementary document presents the methods underlying the
individual models for the short-term forecasts \cref{sisec:methods},
and updating the reproduction number for the medium-term forecasts to
account for population immunity due to infection \cref{sisec:rsat}. 
We also present details of the data and epidemiological parameters used
\cref{sisec:data} and the criteria for including/excluding a country
from the analysis \cref{sisec:include}. We present additional results on the performance
assessment of the model for short- (\cref{sisec:metrics}) and
medium-term forecasts (\cref{sisec:long-perf}). 

\subsection*{Notation}
Hereafter, $D_t$ and $\ccases{t}$ represent the number of
reported COVID-19 deaths and cases at time $t$
respectively. 
% Since we only used reported deaths to estimate
% transmissibility, for ease
% of notation, we drop the superscript $D$ from $\rtdeaths{t}{D}$ and 
% use $\rtdeaths{t}{}$ to denote the instantaneous
% reproduction number with respect to deaths at time $t$.
$\rtdeaths{}{}[t_1, t_2]$ is the reproduction number between
times $t_1$ and $t_2$. The most recent
estimate of transmissibility is denoted as $\rtcurr{T}$. We use the
serial interval distribution of cases as a proxy for the serial
interval distribution of deaths (denoted using $\omega$), noting that the two will have the
same mean but different variance akin to the relation between
generation time and serial interval distribution \cite{svensson2007note}.
Estimated incidence of deaths at time $t$ is denoted by $\widehat{D}_t$.
$T$ refers to last time point in the existing incidence time series of cases or deaths.

\section{Methods}\label[sisec]{sisec:methods}

\subsection{RtI0}\label[sisec]{sisec:rti0}
The first model relies on a well-established method
\cite{nouvellet2018simple} that assumes the daily incidence of deaths
is approximated with a Poisson process
following the renewal equation \cite{fraser2007estimating}:

\begin{equation}
D_t \sim Poisson\left( \rtdeaths{t}{} \sum\limits_{s=1}^{t}{D_{t-s}\omega_s}\right)
\label[sieq]{eq:renewal}
\end{equation}

A standard approach to inferring recent transmissibility from an incidence time series 
relies on the assumption that the effective reproduction number is constant over a window
(i.e. the ``calibration window'') back in time of size $\tau$ time units (for example days or weeks)
\cite{cori2013new}. Adopting a similar approach here, we
estimated $\rtdeaths{t}{}$ using only the data in a fixed
time-window (of $\tau$ days) prior to the most
recent observation to calibrate the model. 
We estimated the average transmissibility $\rtdeaths{}{}[T - \tau + 1,
T]$ over that time-window, but made no assumptions
regarding the epidemiological situation or 
transmissibility prior to
this calibration window. Instead, we jointly
estimated (using Markov Chain Monte Carlo (MCMC)) combinations of 
$\rtdeaths{}{}[T - \tau + 1, T]$ and the incidence of deaths prior to the
calibration window $\widehat{D}_t$ for 
$t = \{1, 2, \dots T - \tau\}$ that are consistent
with the observed deaths in the time window $[T - \tau + 1, T]$. 

The model likelihood is given by
\begin{align}
\begin{split}
& \mathcal{L}\left( \left\langle \widehat{D}_t \right\rangle, 
 \rtdeaths{}{}[T - \tau + 1, T]  \mid
D_{T - \tau + 1}, \dots, D_{T}
\right)   \\
&= \prod\limits_{s = T - \tau + 1}^{T}{P\left(
D_{s} \mid 
\left
\langle \widehat{D}_t \right\rangle, 
\rtdeaths{}{}[T - \tau + 1, T],
D_{T - \tau + 1}, \dots D_{s - 1}, 
\right)} \\
& = \prod\limits_{s = T - \tau + 1}^{T}{Poisson\left(D_{s} \mid
  \rtdeaths{}{}[T - \tau + 1, T]\sum\limits_{k = 1}^{s}{D_{s - k} \omega_k}\right)}
\end{split}
\label[sieq]{eq:rti0ll}
\end{align}

where $\left\langle \hat{D}_t \right\rangle = \{D_1, D_2, \dots D_{T -
  \tau}\}$ and $\widehat{D}_t = D_t$ for $t = T - \tau + 1, \dots, T$.

The most recent estimate of transmissibility $\rtcurr{T}$ in this
model is $\rtdeaths{}{}[T - \tau + 1, T]$.
We then sampled sets of back-calculated early incidence time series 
($\widehat{D}_1, \dots \widehat{D}_{T - \tau}$)
and reproduction numbers ($\rtdeaths{}{}[T - \tau + 1, T]$) from the joint posterior distribution
obtained in
the estimation process, and projected future incidence $\widehat{D}_{T +
  i}$ for $i \geq 1$ conditional on these as follows:

\begin{align}
\begin{split}
\widehat{D}_{T + i} \sim 
Poisson\biggl(
\rtcurr{T}\sum\limits_{k = 1}^{T + i - 1}{D_{T + i - k}
  \omega_k} 
\mid & \rtcurr{T},
\widehat{D}_1, \dots \widehat{D}_{T - \tau}, D_{T - \tau + 1}, \dots D_{T},\\
 &\quad  \widehat{D}_{T + 1},
\dots, \widehat{D}_{T + i -1}
\biggr),
\end{split}
\end{align} 
where $\widehat{D}_t = D_t$ for $t = T - \tau + 1, \dots, T$.

During the period covered in the analysis, the epidemiological situation in most
countries was changing rapidly with public health measures being reviewed
weekly. At the same time, there was a strong `weekend effect' in the
observed data, with typically fewer deaths reported on Saturdays and Sundays. We
therefore assumed a fixed calibration window of 10 days to incorporate
the rapid dynamics and offset the lower reporting over the weekend. 
We ran the MCMC for 10000 iterations. We sampled 1000 sets of
$\rtcurr{T}$ and back-calculated incidence, and for each sampled set,
we drew 10 stochastic realisations of the projected incidence of
deaths.

\subsection{APEestim}\label[sisec]{sisec:ape}
Similarly to Model 1, Model 2 relies on the renewal equation
(\cref{eq:renewal}) but uses the full time series of observed deaths,
and uses information theory to optimise
the choice of the calibration window i.e. the time-window
of size $\tau$ over which $\rtdeaths{}{}[T - \tau + 1, T]$ is assumed to be
constant in the estimation process \cite{parag2019optimising}. 
Choices of window size can influence the bias and variance of
resulting estimates of transmissibility \cite{parag_adaptive_2020}.
We integrated over the entire posterior
distribution of $\rtdeaths{t}{}$ (under a given window size), to
obtain the posterior predictive distribution of incidence at time
$t + 1$ as 
%\notes{Question for AC and PN: The equation below integrates over the
%  posterior distribution of Rt, would it not be better to express it
%  as an integral, as below, than as a sum (suggested by referee)? Also
%note that this is how it is formulated in the original paper. Update:
%fixed this now. Pierre: i would stick with the original formulation, the one presented by Chris}
\begin{equation}
P\left(D_{t +1} \mid D_1, D_2, \dots D_{t}\right) = \sum\limits_{\mathcal{R}[t -\tau + 1, t]}{P\left(D_{t + 1}
  \mid D_1, D_2, \dots D_t, \rtdeaths{t}{}\right)}
\label{eq:pred-distr}
\end{equation}

where the sum is over samples from the posterior distribution of
$\rtdeaths{t}{}$ $\tau$ $\mathcal{R}[t - \tau + 1, t]$ assuming a window of length .
We computed this distribution sequentially for $t \in \{1, 2, \dots
T - 1\}$ and then evaluated every observed count of deaths
according to their likelihood under the posterior predictive distribution. 
This allowed us to construct the accumulated predictive error (APE) for
a window length $\tau$ and under a given serial interval distribution
as \cite{parag2019optimising}:

\begin{align}
APE_{\tau} = \sum_{t = 1}^{T - 1}{- \log{P\left(D_{t +1} \mid 
D_1, D_2, \dots D_{t}\right)}}
\label{eq:ape}
\end{align}

Here, $D_{t + 1}$ is the observed number of deaths at time $t + 1$.
The optimal window length $\tau^{*}$ was then chosen as the window 
for which $APE_{\tau}$ is minimised, 
optimising the bias-variance trade-off (long windows reduce the estimate 
variance but increase bias and short windows do the converse).

Again, forward projections were made assuming that transmissibility
over the projection horizon remains the same as that 
in the last $\tau^{*}$ days. That is, $\rtcurr{T}$ is set to be
$\rtdeaths{}{}[T - \tau^{*} + 1, T]$. We then obtain 
forecasts of deaths as

\begin{align}
\begin{split}
\widehat{D}_{T + i} \sim 
Poisson \biggl(\rtcurr{T}\sum\limits_{k = 1}^{T + i - 1}{D_{T + i - k}\omega_k} \mid D_1, \dots, D_T, \widehat{D}_{T + 1},
  \dots \widehat{D}_{T + i - 1},  \biggr),
\end{split}
\end{align}

for $i \geq 1$. We drew 1000 samples from the posterior distribution of 
$\rtcurr{T}$ and for each sampled value, simulated
10 forward trajectories.

\subsection{DeCa}\label[sisec]{sisec:deca}
Models 1 (RtI0) and 2 (APEestim) use only the time series of deaths to
estimate $\rtdeaths{t}{}$. Model 3 exploits the signal from both the reported
deaths and cases to forecast deaths. 
We assumed that the delay $\delta$ between a case being reported and
the case dying (for those who die)
is distributed according to a gamma distribution with mean $\mu$
and standard deviation $\sigma$. Let $f_{\Gamma}$ be the
probability mass function of a discretised gamma distribution. 
The cumulative number of reported cases at time $t$
weighted by the delay distribution from case report to death, 
$\sum\limits_0^{\infty}{f_{\Gamma}(x \mid \mu,\sigma)\ccases{t - x}}$,
represents the potential number of deaths at time $t$, if all cases
were to die. The
ratio $\rho_t$ of the observed number of deaths to this quantity 
at time $t$ can be thought of as an observed case fatality ratio. We
assume that deaths are distributed according to a binomial distribution:

\begin{align}
D_{t} \sim Binomial\left( \sum\limits_0^{\infty}{f_{\Gamma}(x \mid \mu,
\sigma)\ccases{t - x}} , \rho_{t}\right).
\label{eq:deca}
\end{align}

The model likelihood is given by

\begin{align}
\begin{split}
& \mathcal{L}\left(\rho_1, \rho_2, \dots, \rho_T \mid \ccases{1}, \dots, \ccases{T}, D_1, D_2 \dots D_T, \mu, \sigma \right) \\
&= \prod\limits_{s = 1}^{T}{P\left(D_s \mid \ccases{1}, \dots, \ccases{s}, \rho_s, \mu, \sigma\right)} \\
&= \prod\limits_{s = 1}^{T}{Binomial\left(
    \sum\limits_0^{\infty}{f_{\Gamma}(x \mid \mu,\sigma)\ccases{t -
        x}} , \rho_{t} \mid \ccases{1}, \dots \ccases{s}, \rho{s},
    \mu, \sigma \right).}
\end{split}
\end{align}

We obtained a posterior distribution for $\rho_{1}, \rho_2, \dots, \rho_T$ 
using the conjugate beta prior for $\rho_{t}$
(using the R package binom \cite{binom}), assuming that parameters of the delay
distribution $\mu$ and $\sigma$ are known and fixed. The forecasted number of deaths at time 
$T + i$ for $i \geq 1$ were then drawn from a binomial distribution as 

\begin{align}
\widehat{D}_{T + i} \sim
  Binomial\left(\sum\limits_{k = 0}^{T + i - 1}{f_{\Gamma}(k \mid
  \mu,\sigma)\ccases{T + i - k}}, \rho_T\right).
\label{eq:decafwd}
\end{align} 


Note that the number of deaths at time $T + i$
depends on the number of cases from the beginning of the epidemic to
time $T + i$ for $i \geq 1$. That is, for forecasting deaths at time $T + i$, we
need the number of cases at time $t > T$. To
augment the observed time series of cases, we assumed that the cases in
beyond $T$ are distributed according to a gamma distribution with
mean and standard deviation of the observed cases in the last week, 
implicitly assuming
no growth or decline in cases. We assessed the
extent to which this assumption affected our results (\cref{sisec:case-to-death}).
Finally, to include transmissibility estimates from this model in the
ensemble, we estimated $\rtcurr{T}$ using the observed and median forecasted deaths 
$D_1, \dots D_T, \widehat{D}_{T + i}$ for $i \geq 1$. 
using the R package EpiEstim \cite{cori2013new}.

We drew 10000 samples from the posterior distribution of $\rho_T$
and 10000 samples from a gamma distribution to augment the
observed cases. We then drew 10000 samples from a binomial
distribution (\cref{eq:decafwd}) for each pair of augmented cases
trajectory and sampled $\rho_T$.


\subsection{Ensemble Model}\label[sisec]{sisec:ensb}
For each week, we combined the estimates of $\rtcurr{T}$, and the 
outputs of models RtI0, APEestim, and DeCa into an unweighted ensemble
model by sampling the
forecasts and reproduction number from each model described above. We
also explored building a weighted ensemble by weighting the
contribution of each model according to the relative error of the
model in the previous week, all previous weeks,
across all countries, or estimating the weights independently for each
country. We did not find any substantial difference in the performance of the
unweighted and weighted ensembles (not shown here). We therefore
restricted our analyses to an unweighted ensemble model.  

We first drew 10000 samples from the posterior distribution of
$\rtcurr{T}$ and forecasts from each model and then sampled each posterior
distribution with equal weight to build the ensemble posterior
distribution of $\rtcurr{T}$ and corresponding forecasts.


\section{Medium-term forecasts}\label[sisec]{sisec:rsat}
\subsubsection*{Accounting for depletion of the susceptible population due
to naturally-acquired immunity}
As the weighted reproduction number $\rtwtd{t}$ already
accounts for the population immunity at time $t$, 
we first estimated an effective reproduction number $\rteff{t}$, 
defined as the reproduction number if the entire
population were susceptible. That is,
\begin{align}
\rteff{t} &= \frac{\rtwtd{t}}{p^{S}_t} 
\label[sieq]{eq:reff}
\end{align}

where $\rtwtd{t}$ is the weighted reproduction number at time $t$ and 
$ p^{S}_t$ is the proportion of population that is susceptible to
infection at time $t$. $ p^{S}_t$ is given by
$1 - \sum\limits^{t}_{j = 0}{I_j}/N$ where $I_j$ is the number of
infections at time $j$ and $N$ is the total population.
In estimating the potential future population immunity using this formulation, we
only accounted for naturally acquired immunity assuming that the 
immunity acquired after infection persists. Since we were forecasting 
deaths (rather than infections), the true number of infections was 
estimated using a country-specific 
age-distribution weighted Infection Fatality Ratio (IFR)
(\cref{sisec:ifr}).


We then incorporated the effect of a declining proportion of
susceptible population due to naturally acquired immunity as

\begin{align}
\rtsat{t + i} &= \rteff{t} {p^{S}_{t + i}}
\label[sieq]{eq:rcurrmed}
\end{align}

From the ensemble estimates of $\rtcurr{T}$, we first estimated 
$\rtsat{T}$. The medium-term forecasts were then produced using the renewal
equation (\cref{eq:renewal}) and the forecasts used to update the estimates of $\rtsat{T +
i}$ for each $i \geq 1$ over the forecast horizon. We use the notation
$\rtsat{t:t + i}$ to denote the set of transmissibility estimates from day $t$
to $t + i$ accounting for the depletion of susceptible population.


\section{Data and epidemiological parameters}\label[sisec]{sisec:data}
For the weekly analysis, we defined a country as having evidence of 
active transmission if at least 100 deaths had been reported, and at 
least ten deaths were observed in each of the past two weeks. Some
countries were excluded from the analysis despite
meeting these thresholds because the number of deaths per day did not
allow reliable inference.

For the summary presented in this manuscript, we included all
countries in the weekly analysis except countries with average
weekly coefficient of variation (CV i.e. the
ratio of standard deviation to the mean) of the reported deaths
between 8\textsuperscript{th} March and 29\textsuperscript{th}
November 2020 greater than 1.1 (the 60\textsuperscript{th}
quantile of the distribution of CV across all
countries). This criterion resulted in
the exclusion of 53 countries. 81 countries were included in the
final analysis.

We assumed a gamma distributed serial interval with mean 6.48 days
and standard deviation of 3.83 days following
\cite{ferguson2020report}.
For simplicity, we assumed that the delay
in reporting a death is the same as the delay from onset to a case being
reported. For the DeCa model, we assumed that the delay in reporting of deaths follows a 
gamma distribution with mean of 10 days, and standard deviation of 2
days. These figures are roughly consistent with 
an onset-to-death delay of 15.9 days \cite{khalili_epidemiological_2020} and 
onset-to-diagnosis delay of 6.6--6.8 days
\cite{li_transmission_2020}. The serial interval and delay
distributions were discretised using R package EpiEstim \cite{cori2013new}.
We used a country-specific population-adjusted IFR estimated
using the IFR reported in the REACT study (\cref{sisec:ifr}).

\subsection{Cleaning and pre-processing steps}
We used the number of cases and deaths reported by the World Health
Organisation (WHO) in the
COVID-19 situation report \cite{whositrep}. If either the number of cases or deaths was
negative for any country in WHO data, we used the corresponding
figures from the data collated by the European Centre for Disease
Prevention and Control \cite{ecdc} (if they were non-negative). 
If both these sources reported negative
numbers, we replaced the negative count on a day with the average of
the previous and subsequent 3 days. The deaths time series for each
country was then visually inspected and any anomalies (e.g. when a
large number of deaths were reported on a single day as a correction)
were manually corrected using media reports or alternative sources. A
complete list of corrections applied to the data is available on the
github repository of this project 
(\url{https://github.com/mrc-ide/covid19-forecasts-orderly/blob/main/src/prepare_ecdc_data/prepare_ecdc_data.R}).

\subsection{Inclusion/Exclusion Criteria}\label[sisec]{sisec:include}
For the analysis carried out every week, we defined a country as having
evidence of active transmission if at least 100 deaths had been reported in a
country, and at least ten deaths were observed in the country in each
of the past two weeks. Forecasts were produced every Monday for the
week ahead (Monday to Sunday) using data reported up to the previous
day. 

\begin{figure}
  \centering
  \includegraphics[width = \textwidth]{{figures/si-figures/n_included_line_si}}
  \caption{Number of countries included in the weekly reports
    from 8\textsuperscript{th} March to 29\textsuperscript{th}
    November 2020. the number of countries included in the weekly
    analysis grew from 2 in the
    first week (week starting 8\textsuperscript{th} March 2020), 
    to 94 in the last week of analysis included here (week starting 
    29\textsuperscript{th} November 2020). Note that some countries
    that were included in
    the weekly reports have been excluded from the analysis presented
    in the manuscript if the average weekly coefficient of variation
    of the reported deaths between 8\textsuperscript{th} March and
    29\textsuperscript{th} November 2020 was greater than 1.1.}
  \label[sifig]{fig:ncountries}
 \end{figure}


\section{Infection Fatality Ratio (IFR)}\label[sisec]{sisec:ifr}

To obtain a IFR distribution, we used the
reported deaths and the estimated number of infections in age groups
15-44, 45-64, 65-74 years in the United Kingdom \cite{ward2020antibody}. 
We first drew 10000 samples from a normal distribution with mean the
estimated mean number of infections and standard deviation set to half
the width of the 95\% CI divided by 1.96. We divided the reported number of
deaths in the corresponding age groups by the estimated number of
infections to obtain age-disaggregated IFR distributions. We then
obtained a country-specific IFR distribution as a weighted sum of the 
age-disaggregated IFR where the weights are the proportion of the
total population in each group in a country \cite{unpd2019}.

\begin{figure}
  \centering
\includegraphics[width=\textwidth]{{figures/si-figures/2col_ifr_per_country}.png}
\caption{Population adjusted IFR distribution. The solid dots indicate
the median estimate and the vertical bars represent the 95\% CrI.}
\label[sifig]{pop-adj-ifr}
\end{figure}

\section{Augmentation of observed cases for DeCa}\label[sisec]{sisec:case-to-death}

In the DeCa model, forecasts of deaths at time $t$ rely on the
number of cases from the beginning of the time series to time
$t$. We obtained a distribution of
cases in the week for which we are producing forecasts by sampling
from a gamma distribution with the mean and standard deviation equal
to those of 
the most recent week of data on cases. We illustrate this process and also show
that this does not influence the results under the chosen distribution
of delays from case report to death (\cref{sifig:cases-augm}).

\begin{figure}
  \centering
\includegraphics[width=\textwidth]{{figures/si-figures/case_augmentation}.png}
\caption{(a) The observed time series of cases (thick black line) is
  augmented by sampling from a gamma distribution with the mean and
  standard deviation of the cases in the most recent week of data. The
vertical lines indicate the last week and the dashed horizontal line
is the mean of the cases in this period. The red line and the shaded
area represent the median and the 95\% CrI of the sampled cases. (b)
The probability distribution of delays from case report to death. For
a case reported at time $t$, the probability of death within $d$ days
is the sum of probabilities from 0 to $d$. In particular, the
probability that a case will die within a week (our short-term
forecast horizon) is the sum of
probabilities to the left of the vertical line (7 days), which is
approximately 2\%.}
\label[sifig]{sifig:cases-augm}
\end{figure}


\section{Model performance assessment}\label[sisec]{sisec:metrics}


\subsection{Mean relative error by epidemic phase}
\label[sisec]{subsec:short-perf-phase}


% Table created by stargazer v.5.2.2 by Marek Hlavac, Harvard University. E-mail: hlavac at fas.harvard.edu
% Date and time: Tue, Jun 22, 2021 - 15:33:12
\begin{table}[!htbp] \centering 
\begin{tabularx}{\linewidth}{lXXX}
\toprule
Epidemic phase & Proportion in 50\% CrI  & Proportion in 95\% CrI & MRE \\ 
\midrule
 Likely decreasing & 63.9\% (29.7\%) & 92.1\% (17.3\%) & 0.5 (0.9) \\ 
 Definitely decreasing & 43.2\% (32.4\%) & 79.9\% (28.2\%) & 0.5 (0.8)
 \\ 
 Likely growing & 60.6\% (32.5\%) & 91.2\% (20.0\%) & 0.4 (0.4) \\ 
 Definitely growing & 50.8\% (31.8\%) & 85.4\% (24.8\%) & 0.3 (0.2) \\ 
 Likely stable & 52.7\% (31.7\%) & 84.0\% (25.0\%) & 0.3 (0.2) \\ 
 Indeterminate & 70.8\% (29.1\%) & 96.3\% (12.5\%) & 0.5 (0.5) \\ 
\hline \\[-1.8ex] 
\end{tabularx}
\caption{Coverage probability and mean relative error of short-term
  forecasts in each epidemic phase defined retrospectively using
  $\rtcurr{T}{}$. For each metric, we show the mean and standard deviation
  (in parentheses) across countries and weeks of forecast.}
\label[sitab]{tab:small-perf-phase} 
\end{table} 
\FloatBarrier

\subsection{Relative error and comparison with no-change model}
\label[sisec]{subsec:short-perf-null}

This section presents the mean relative error of the model and comparison
of the model error with the error made by a model that uses the
average of the past 10 days as the forecast for the week ahead. 

\begin{figure}[!h]
  \centering
\begin{subfigure}[b]{0.45\textwidth}
\caption{}
\centering
\includegraphics[width=\textwidth]{{figures/si-figures/2col_relative_error_heatmap_2}}
\end{subfigure}
\begin{subfigure}[b]{0.45\textwidth}
\centering
\includegraphics[width=\textwidth]{{figures/si-figures/2col_comparison_with_baseline_error_2}}
\end{subfigure}
\end{figure}

\begin{figure}[ht]\ContinuedFloat
\begin{subfigure}[b]{0.45\textwidth}
\caption{}
\centering
\includegraphics[width=\textwidth]{{figures/si-figures/2col_relative_error_heatmap_3}}
\end{subfigure}
\begin{subfigure}[b]{0.45\textwidth}
\centering
\includegraphics[width=\textwidth]{{figures/si-figures/2col_comparison_with_baseline_error_3}}
\end{subfigure}


\begin{subfigure}[b]{0.45\textwidth}
\caption{}
\centering
\includegraphics[width=\textwidth]{{figures/si-figures/2col_relative_error_heatmap_4}}
\end{subfigure}
\hfill
\begin{subfigure}[b]{0.45\textwidth}
\centering
\includegraphics[width=\textwidth]{{figures/si-figures/2col_comparison_with_baseline_error_4}}
\end{subfigure}
\caption{{\bf Mean relative error and comparison with null model} In
  each panel, the left
  graph shows the relative error of the ensemble model for each week of
  forecast (x-axis) and for each country (y-axis). Dark blue cells
  indicate weeks where the relative error of the model was greater
  than 2. The right panel shows the ratio of the absolute error
  of the model to the absolute error of the no-change null model.
  Shades of green show weeks for a given country where the ratio was
  smaller than 1 i.e., the model error was smaller, and weeks where
  the ratio was greater than 1 i.e. the model error was bigger than
  the null model error are shown in shades of red (yellow to
  red). Dark blue cells indicate weeks where the ratio was greater
  than 2. Panels (a) - (c) show results for all countries included in
  the analysis. Bosnia-Herz: Bosnia and Herzegovina, D Republic:
  Dominican Republic, N Macedonia: North Macedonia, S Africa: South
  Africa, S Korea: South Korea, USA: United States of America, UK:
  United Kingdom.}  
\label[sifig]{fig:short-compare-null}
\end{figure}
\FloatBarrier

\subsubsection{Comparison with no-change and linear models by phase}
\begin{table}[!htbp] \centering 
\begin{tabularx}{\linewidth}{lXXX} 
\toprule
Phase & Ensemble model error \textless no-change model error &
Ensemble model error \textless Linear model error & Weeks\\ 
\midrule
Likely decreasing & 42.7\% (128) & 78.7\% (236) & $300$ \\ 
Definitely decreasing & 76.8\% (192) & 90.8\% (227) & $250$ \\ 
Likely growing & 30.7\% (115) & 75.5\% (283) & $375$ \\ 
Definitely growing & 74.4\% (364) & 79.6\% (389) & $489$ \\ 
Likely stable & 39.1\%  (79) & 82.2\% (166) & $202$ \\ 
Indeterminate & 24.7\% (116) & 77.7\% (365) & $470$ \\ 
\hline \\[-1.8ex] 
\end{tabularx} 
  \caption{Comparison of the absolute error of the ensemble model with
  that made by a null no-change model or a predictions from a linear model 
  as forecast for the week ahead for each phase of the pandemic
  defined retrospectively using $\rtcurr{T}$. The
  right-most column (Weeks) shows the total number of weeks in a given
phase.} 
  \label[sitab]{sitab:short-null-phase} 
\end{table} 


\subsection{Relative error and comparison with a linear model}
\label[sisec]{subsec:short-perf-line}
This section presents the relative error of the ensemble model and comparison
of the model error with the error of a linear model (a line fitted to
the past 10 observations). The linear model was fitted in rstannarm
\cite{rstannarm} and the
forecasts were sampled from the posterior predictive distribution.

\begin{figure}[!h]
\centering
\begin{subfigure}[b]{0.45\textwidth}
\caption{}\centering
\includegraphics[width=\textwidth]{{figures/si-figures/2col_relative_error_heatmap_1_2}}
\end{subfigure}
\begin{subfigure}[b]{0.45\textwidth}
\centering
\includegraphics[width=\textwidth]{{figures/si-figures/2col_comparison_with_linear_error_1}}
\end{subfigure}

\begin{subfigure}[b]{0.45\textwidth}
\caption{}\centering
\includegraphics[width=\textwidth]{{figures/si-figures/2col_relative_error_heatmap_2_2}}
\end{subfigure}
\begin{subfigure}[b]{0.45\textwidth}
\centering
\includegraphics[width=\textwidth]{{figures/si-figures/2col_comparison_with_linear_error_2}}
\end{subfigure}
\end{figure}
\begin{figure}[ht]\ContinuedFloat
\begin{subfigure}[b]{0.45\textwidth}
\caption{}\centering
\includegraphics[width=\textwidth]{{figures/si-figures/2col_relative_error_heatmap_3_2}}
\end{subfigure}
\hfill
\begin{subfigure}[b]{0.45\textwidth}
\centering
\includegraphics[width=\textwidth]{{figures/si-figures/2col_comparison_with_linear_error_3}}
\end{subfigure}
\begin{subfigure}[b]{0.45\textwidth}
\caption{}\centering
\includegraphics[width=\textwidth]{{figures/si-figures/2col_relative_error_heatmap_4_2}}
\end{subfigure}
\hfill
\begin{subfigure}[b]{0.45\textwidth}
\centering
\includegraphics[width=\textwidth]{{figures/si-figures/2col_comparison_with_linear_error_4}}
\end{subfigure}
\caption{{\bf Relative error and comparison with a linear model} In
  each panel, the left 
  graph shows the mean relative error of the model for each week of
  forecast (x-axis) and for each country (y-axis). Dark blue cells
  indicate weeks where the relative error of the model was greater
  than 2. The right panel shows the ratio of the absolute error
  of the model to the absolute error of forecasts made using a linear
  model.
  Shades of green show weeks for a given country where the ratio was
  smaller than 1 i.e., the model error was smaller, and weeks where
  the ratio was greater than 1 i.e. the model error was bigger than
  the null model error are shown in shades of red (yellow to
  red). Dark blue cells indicate weeks where the ratio was bigger than
  2. Panels (a)-(d) show results for all countries included in the
  analysis. Bosnia-Herz: Bosnia and Herzegovina, D Republic:
  Dominican Republic, N Macedonia: North Macedonia, S Africa: South
  Africa, S Korea: South Korea, USA: United States of America, UK:
  United Kingdom.}  
\label[sifig]{fig:short-compare-line}
\end{figure} \FloatBarrier


\subsection{Mean relative error compared with the weekly CV}
The relative error of the model was proportional to the CV of the
number of deaths reported each week and inversely proportional to the
weekly incidence. 
\begin{figure}[!h]
  \centering
\begin{subfigure}[b]{0.45\textwidth}
\caption{}\centering
\includegraphics[width=\textwidth]{{figures/si-figures/rmae_vs_weekly_cv_all_countries}}
\end{subfigure}
\hfill
\begin{subfigure}[b]{0.45\textwidth}
\caption{}\centering
\includegraphics[width=\textwidth]{{figures/si-figures/rmae_vs_weekly_incid_all_countries}}
\end{subfigure}
\caption{The log MRE scales linearly with the log weekly CV (a) and inversely with
the log weekly incidence (b).}
\label[sifig]{sifig:rmae}
\end{figure}


\subsection{Coverage Probability} \label[sisec]{subsec:prop-in-cri}
This section presents the proportion of observations in
50\% CrI and 95\% CrI for each country and each week of
forecast.
\subsubsection*{Proportion of observations in 50\% CrI}
\begin{figure}[!h]
  \centering
\includegraphics[width=\textwidth]{{figures/si-figures/2col_proportion_in_50_CrI_si}}
\caption{For each week of forecast (x-axis) and each country (y-axis),
the proportion of observations in the 50\% CrI of the forecasts. Gray
cells indicate weeks where a country was not included in the analysis
because the number of deaths did not meet the threshold (see \cref{sisec:data}).}
\label[sifig]{fig:short-obs-in-50}
\end{figure}\FloatBarrier

\subsubsection*{Proportion of observations in 95\% CrI}
\begin{figure}[!h]
  \centering
\includegraphics[width=\textwidth]{{figures/si-figures/2col_proportion_in_95_CrI_si}}
\caption{For each week of forecast (x-axis) and each country (y-axis),
the proportion of observations in 95\% CrI of the forecasts. Gray
cells indicate weeks where a country was not included in the analysis
because the number of deaths did not meet the threshold
(see \cref{sisec:data}). Bosnia-Herz: Bosnia and Herzegovina, D Republic:
  Dominican Republic, N Macedonia: North Macedonia, S Africa: South
  Africa, S Korea: South Korea, USA: United States of America, UK:
  United Kingdom.}
\label[sifig]{fig:short-obs-in-95}
\end{figure}
\FloatBarrier

\section{Medium-term forecasts}\label[sisec]{sisec:long-perf}
This section presents the performance assessment results for
medium-term forecasts. The relative error for each country and week of
forecast are presented in (\cref{sisec:long-rme}) and coverage
probability are shown in (\cref{sisec:long-p50}).

\subsection{Relative error}\label[sisec]{sisec:long-rme}
\begin{figure}[!h]
\includegraphics[width=\textwidth]{{figures/si-figures/rel_mae_weighted_per_country}}
\label{sifig:long-err-6weeks}
\caption{The MRE grew over the projection horizon
  becoming unacceptably high beyond a 4-week horizon. Note that the
  MRE is presented on a logarithmic scale. That is, 0
  represents an MRE of 1; a perfect model with MRE 0 would be
  indicated here by negative infinity.}
\end{figure}

\begin{figure}[!h]
  \centering
\begin{subfigure}[b]{\textwidth}
\caption{}\centering
\includegraphics[width=\textwidth]{{figures/si-figures/2col_rel_mae_weighted_per_country_2}}
\label[sifig]{fig:long-pred-rme1}
\end{subfigure}
\end{figure}

\begin{figure}[ht]\ContinuedFloat
\begin{subfigure}[b]{\textwidth}
\caption{}\centering
\includegraphics[width=\textwidth]{{figures/si-figures/2col_rel_mae_weighted_per_country_3}}
\label[sifig]{fig:long-pred-rme2}
\end{subfigure}
\end{figure}
\begin{figure}[ht]\ContinuedFloat
\begin{subfigure}[b]{\textwidth}
\caption{}\centering
\includegraphics[width=\textwidth]{{figures/si-figures/2col_rel_mae_weighted_per_country_4}}
\label[sifig]{fig:long-pred-rme3}
\end{subfigure}
\caption{{\bf Mean relative error of medium-term forecasts.}
  The relative error of the model in 1-week, 2-week , 3-week, and
  4-week ahead forecasts for each week of
  forecast (x-axis) and for each country (y-axis). Dark blue cells
  indicate weeks where the relative error of the model was greater
  than 2. Panels (a)-(c) present results for all countries included in
  the analysis. Bosnia-Herz: Bosnia and Herzegovina, D Republic:
  Dominican Republic, N Macedonia: North Macedonia, S Africa: South
  Africa, S Korea: South Korea, USA: United States of America, UK:
  United Kingdom.}
\label[sifig]{fig:long-pred-rme}
\end{figure}
\FloatBarrier


\begin{table}[!htbp] \centering 
\begin{tabularx}{\linewidth}{lXX}\\
\toprule
Week of forecast & MRE \textless 0.5 & MRE \textless 1 \\
\midrule
1 & 80.8\% & 91.1\% \\
2 & 58.3\% & 89.5 \%\\
3 & 33.2\% & 78.3\% \\
4 & 25.6\% & 66.0\% \\
\bottomrule
\end{tabularx}
\caption{{\bf The MRE of medium-term
    forecasts remained relatively small over a 4-week forecast
    horizon. The MRE was less than 1 in 66.0\% and less than 0.5 in
    25.6\% of weeks in 4-week ahead forecasts.}}
\label[sitab]{tab:small-rme}
\end{table}
\FloatBarrier
\subsection{Coverage Probability}\label[sisec]{sisec:long-p50}
\subsubsection*{Proportion of observations in 50\% CrI}

\begin{figure}[!h]
  \centering
\begin{subfigure}[b]{0.7\textwidth}
\caption{}\centering
\includegraphics[width=\textwidth]{{figures/si-figures/2col_prop_50_weighted_per_country_1}}
\label[sifig]{fig:long-pred-p50a}
\end{subfigure}
\end{figure}

\begin{figure}[ht]\ContinuedFloat
  \centering
\begin{subfigure}[b]{0.7\textwidth}
\caption{}\centering
\includegraphics[width=\textwidth]{{figures/si-figures/2col_prop_50_weighted_per_country_2}}
\label[sifig]{fig:long-pred-p50b}
\end{subfigure}
\end{figure}

\begin{figure}[ht]\ContinuedFloat
  \centering
\begin{subfigure}[b]{0.7\textwidth}
\caption{}\centering
\includegraphics[width=\textwidth]{{figures/si-figures/2col_prop_50_weighted_per_country_3}}
\label[sifig]{fig:long-pred-p50c}
\end{subfigure}
\end{figure}

\begin{figure}[ht]\ContinuedFloat
\centering
\begin{subfigure}[b]{0.7\textwidth}
\caption{}\centering
\includegraphics[width=\textwidth]{{figures/si-figures/2col_prop_50_weighted_per_country_4}}
\label[sifig]{fig:long-pred-p50d}
\end{subfigure}
\caption{The proportion of observations in the 50\% CrI of the
  forecasts for 1-week, 2-week , 3-week, and
  4-week (clockwise from top left) ahead for each week of
  forecast (x-axis) and for each country (y-axis). Panels (a)-(d) present results for all countries included in
  the analysis. Gray
  cells indicate weeks where a country was not included in the analysis
  because the number of deaths did not meet the threshold
  (see \cref{sisec:data}). Bosnia-Herz: Bosnia and Herzegovina, D Republic:
  Dominican Republic, N Macedonia: North Macedonia, S Africa: South
  Africa, S Korea: South Korea, USA: United States of America, UK:
  United Kingdom.}
\label[sifig]{fig:long-pred-p50}
\end{figure}
\FloatBarrier

\subsubsection*{Proportion of observations in 95\% CrI}

\begin{figure}[!h]
  \centering
\begin{subfigure}[b]{0.7\textwidth}
\caption{}\centering
\includegraphics[width=\textwidth]{{figures/si-figures/2col_prop_95_weighted_per_country_1}}
\label[sifig]{fig:long-pred-p95a}
\end{subfigure}
\end{figure}

\begin{figure}[ht]\ContinuedFloat
  \centering
\begin{subfigure}[b]{0.7\textwidth}
\caption{}\centering
\includegraphics[width=\textwidth]{{figures/si-figures/2col_prop_95_weighted_per_country_2}}
\label[sifig]{fig:long-pred-p95b}
\end{subfigure}
\end{figure}

\begin{figure}[ht]\ContinuedFloat
  \centering
\begin{subfigure}[b]{0.7\textwidth}
\caption{}\centering
\includegraphics[width=\textwidth]{{figures/si-figures/2col_prop_95_weighted_per_country_3}}
\label[sifig]{fig:long-pred-p95c}
\end{subfigure}
\end{figure}

\begin{figure}[ht]\ContinuedFloat
\centering
\begin{subfigure}[b]{0.7\textwidth}
\caption{}\centering
\includegraphics[width=\textwidth]{{figures/si-figures/2col_prop_95_weighted_per_country_4}}
\label[sifig]{fig:long-pred-p95d}
\end{subfigure}
\caption{The proportion of observations in the 95\% CrI of the
  forecasts for 1-week, 2-week, 3-week, and
  4-week ahead for each week of
  forecast (x-axis) and for each country (y-axis). Panels (a)-(d)
  present results for all countries included in the analysis. Gray
  cells indicate weeks where a country was not included in the analysis
  because the number of deaths did not meet the threshold
  (see \cref{sisec:data}). Bosnia-Herz: Bosnia and Herzegovina, D Republic:
  Dominican Republic, N Macedonia: North Macedonia, S Africa: South
  Africa, S Korea: South Korea, USA: United States of America, UK:
  United Kingdom.}
\label[sifig]{fig:long-pred-p95}
\end{figure}
\FloatBarrier

\subsection*{Medium-term phase}

\subsubsection*{Misclassified epidemic phase}
% Table created by stargazer v.5.2.2 by Marek Hlavac, Harvard University. E-mail: hlavac at fas.harvard.edu
% Date and time: Fri, Apr 23, 2021 - 11:30:25
\begin{table}[!htbp] 
\begin{tabularx}{\linewidth}{Ysssss}\\
\cmidrule[\heavyrulewidth]{2-6}
& \multicolumn{5}{c}{Phase using $\rtsat{}{}$} \\
\cmidrule[\heavyrulewidth]{2-6}
Phase using $\rtcurr{}{}$ & Definitely decreasing & Likely decreasing & Definitely growing & Likely growing & Indeterminate \\ 
\midrule \\
Definitely decreasing & 0.00\%   (0) & 100.00\%  (253) & 0.00\% (0) &
0.00\% (0) & 0.00\%    (0) \\ 
&&&&&\\
Likely decreasing & 72.73\% (328) & 0.00\%  (0) & 0.00\% (0) &
0.00\% (0) & 27.27\%  (123)  \\ 
&&&&&\\
Definitely growing & 0.00\%   (0) & 0.00\%  (0) & 0.00\%   (0) &
56.29\% (1513) &  43.71\% (1175)\\ 
&&&&&\\
Likely growing & 0.00\% (0) & 0.00\% (0) & 0.92\% (30) & 0.00\%  (0) & 99.08\% (3239) \\ 
&&&&&\\
Indeterminate & 1.68\%  (31) & 79.35\% (1460) & 0.00\%    (0) & 18.97\%  (349) & 0.00\% (0) \\ 
\bottomrule
\end{tabularx} 
\caption{In country-days where the phase definitions using $\rtcurr{t}$
  (shown along rows) and
  $\rtsat{t}$ (shown along columns) were different, $\rtsat{t}$ most frequently
  mis-classified the phase as a phase with greater uncertainty. The
  numbers in parenthesis indicate the number of country-days for a
  given combination of phase in row and column.}
\label{sitab:misclass}
\end{table} 


\bibliography{covid19-forecasts}

\begin{thebibliography}{10}

\bibitem{svensson2007note}
Svensson {\AA}.
\newblock A note on generation times in epidemic models.
\newblock Mathematical biosciences. 2007;208(1):300--311.

\bibitem{nouvellet2018simple}
Nouvellet P, Cori A, Garske T, Blake IM, Dorigatti I, Hinsley W, et~al.
\newblock A simple approach to measure transmissibility and forecast incidence.
\newblock Epidemics. 2018;22:29--35.
\newblock doi:{10.1016/j.epidem.2017.02.012}.

\bibitem{fraser2007estimating}
Fraser C.
\newblock Estimating individual and household reproduction numbers in an
  emerging epidemic.
\newblock {PloS One}. 2007;2(8).
\newblock doi:{10.1371/journal.pone.0000758}.

\bibitem{cori2013new}
Cori A, Ferguson NM, Fraser C, Cauchemez S.
\newblock A new framework and software to estimate time-varying reproduction
  numbers during epidemics.
\newblock {American Journal of Epidemiology}. 2013;178(9):1505--1512.
\newblock doi:{10.1093/aje/kwt133}.

\bibitem{parag2019optimising}
Parag KV, Donnelly CA.
\newblock Using information theory to optimise epidemic models for real-time
  prediction and estimation.
\newblock {PloS Computational Biology}. 2020;16(7):e1007990.
\newblock doi:{10.1371/journal.pcbi.1007990}.

\bibitem{parag_adaptive_2020}
Parag KV, Donnelly CA.
\newblock Adaptive {Estimation} for {Epidemic} {Renewal} and {Phylogenetic}
  {Skyline} {Models}.
\newblock Systematic Biology. 2020;69(6):1163--1179.
\newblock doi:{10.1093/sysbio/syaa035}.

\bibitem{binom}
Dorai-Raj S. binom: Binomial Confidence Intervals For Several
  Parameterizations; 2014.
\newblock Available from: \url{https://CRAN.R-project.org/package=binom}.

\bibitem{ferguson2020report}
Ferguson N, Laydon D, Nedjati~Gilani G, Imai N, Ainslie K, Baguelin M, et~al.
\newblock Report 9: Impact of non-pharmaceutical interventions (NPIs) to reduce
  COVID19 mortality and healthcare demand. 2020;doi:{10.25561/77482}.

\bibitem{khalili_epidemiological_2020}
Khalili M, Karamouzian M, Nasiri N, Javadi S, Mirzazadeh A, Sharifi H.
\newblock Epidemiological characteristics of {COVID}-19: a systematic review
  and meta-analysis.
\newblock {Epidemiology and Infection}. 2020;148:e130.
\newblock doi:{10.1017/S0950268820001430}.

\bibitem{li_transmission_2020}
Li M, Chen P, Yuan Q, Song B, Ma J.
\newblock Transmission characteristics of the {COVID}-19 outbreak in {China}: a
  study driven by data.
\newblock Epidemiology; 2020.
\newblock Available from:
  \url{http://medrxiv.org/lookup/doi/10.1101/2020.02.26.20028431}.

\bibitem{whositrep}
{WHO Coronavirus Disease ({COVID-19}) Dashboard}; 2021.
\newblock \url{https://covid19.who.int}.

\bibitem{ecdc}
{Situation updates on {COVID-19}}; 2021.
\newblock \url{https://www.ecdc.europa.eu/en/covid-19/situation-updates}.

\bibitem{ward2020antibody}
Ward H, Atchison C, Whitaker M, Ainslie KEC, Elliott J, Okell L, et~al.
\newblock {SARS}-{CoV}-2 antibody prevalence in {England} following the first
  peak of the pandemic.
\newblock {Nature Communications}. 2021;12(1):905.
\newblock doi:{10.1038/s41467-021-21237-w}.

\bibitem{unpd2019}
{United Nations, Department of Economic and Social Affairs, Population Division
  (2019)}. {World Population Prospects 2019.}; 2020.
\newblock \url{https://population.un.org/wpp}.

\bibitem{rstannarm}
Goodrich B, Gabry J, Ali I, Brilleman S. rstanarm: {Bayesian} applied
  regression modeling via {Stan}.; 2020.
\newblock Available from: \url{https://mc-stan.org/rstanarm}.

\end{thebibliography}

\end{document}
