# Supplementary material for: Retrospective evaluation of real-time estimates of global COVID-19 transmission trends and mortality forecasts
Source: PLoS One. 2023 Oct 18;18(10):e0286199. doi: 10.1371/journal.pone.0286199 (PMC10584190; doi:10.1371/journal.pone.0286199)
Supplement: S2 File — An interactive web-tool available at https://shiny.dide.imperial.ac.uk/covid19-forecasts-shiny/ presents both short- and medium-term forecasts, and reproduction number estimates for all countries included in the analysis. (TXT) [file pone.0286199.s002.txt]

S1 2. Web tool. An interactive web-tool available at https://shiny.dide.imperial.ac.uk/covid19-forecasts-shiny/ presents both short- and medium-term forecasts, and reproduction number estimates for all countries included in the analysis.
